# Supplementary material for: Konjac Glucomannan Counteracted the Side Effects of Excessive Exercise on Gut Microbiome, Endurance, and Strength in an Overtraining Mice Model
Source: Nutrients. 2023 Sep 29;15(19):4206. doi: 10.3390/nu15194206 (PMC10574454; doi:10.3390/nu15194206)
Supplement: Supplementary file 1 [file nutrients-15-04206-s001.zip]

Archive with 1 entries (1 files):
- nutrients-2599053-supplementary.pdf
